# Supplementary material for: N95 respirator hybrid decontamination method using Ultraviolet Germicidal Irradiation (UVGI) coupled with Microwave-Generated Steam (MGS)
Source: PLoS One. 2024 Feb 6;19(2):e0296871. doi: 10.1371/journal.pone.0296871 (PMC10846690; doi:10.1371/journal.pone.0296871)
Supplement: S2 File — (XLSX) [file pone.0296871.s002.xlsx]

## Sheet: Model
Brand	Samsung
Model	23L Grill Microwave Oven with Healthy Steam
Power Consumption (Microwave)	1200 Watts
Product Type	Grill
Oven Capacity	23L
Outside (WxHxD)	489x275x392 mm
Turntable Size	28 mm
Product Link	https://www.samsung.com/my/microwave-ovens/grill/microwave-oven-grill-mg23k3513gk/

## Sheet: Formula
Determination of Microwave Power Output
According to IEC 60705

## Sheet: Data
	Reading
	1	2	3
Mw,g	335	329	341
Mc, g	399	399	400
T0, °C	30.3	30	30.2
T1, °C	17.1	16.1	16.6
T2, °C	33	34.1	33.2
t, s	40	40	40
Power Output, W	600	650	600
